# Supplementary material for: Depiction of the In Vitro and Genomic Basis of Resistance to Hop and High Hydrostatic Pressure of Lactiplantibacillus plantarum Isolated from Spoiled Beer
Source: Genes (Basel). 2023 Aug 28;14(9):1710. doi: 10.3390/genes14091710 (PMC10530735; doi:10.3390/genes14091710)
Supplement: Supplementary file 1 [file genes-14-01710-s001.zip]

Archive with 4 entries (3 files):
- genes-2570216-supplementary/
- genes-2570216-supplementary/FigureS1.pdf
- genes-2570216-supplementary/TableS1.xlsx
- genes-2570216-supplementary/TableS2.xlsx
