# Supplementary material for: Depiction of the In Vitro and Genomic Basis of Resistance to Hop and High Hydrostatic Pressure of Lactiplantibacillus plantarum Isolated from Spoiled Beer
Source: Genes (Basel). 2023 Aug 28;14(9):1710. doi: 10.3390/genes14091710 (PMC10530735; doi:10.3390/genes14091710)
Supplement: Supplementary file 1 [file genes-14-01710-s001.zip › genes-2570216-supplementary/TableS1.xlsx]

## Sheet: Φύλλο1
plasmidfinder Results
Organism(s): Gram Positive
****************************************************************************************
Rep3
************************************************************************************************************************************************
Plasmid Identity Query / Template length Contig Position in contig Note Accession number
************************************************************************************************************************************************
rep28 100 936 / 936 NODE_20_length_8873_cov_110.865843 7258..8193 LBPp6g007(LBPp6) CP005948
================================================================================================================================================
****************************************************************************************
NT_Rep
****************************************************************************************************************
Plasmid Identity Query / Template length Contig Position in contig Note Accession number
****************************************************************************************************************
- - - No hit found - - -
================================================================================================================
****************************************************************************************
Inc18
****************************************************************************************************************
Plasmid Identity Query / Template length Contig Position in contig Note Accession number
****************************************************************************************************************
- - - No hit found - - -
================================================================================================================
****************************************************************************************
Rep1
******************************************************************************************************************************************
Plasmid Identity Query / Template length Contig Position in contig Note Accession number
******************************************************************************************************************************************
repUS64 97.59 954 / 954 NODE_26_length_1984_cov_298.701400 859..1812 repA(pR18) JN601038
==========================================================================================================================================
****************************************************************************************
RepA_N
*******************************************************************************************************************************************
Plasmid Identity Query / Template length Contig Position in contig Note Accession number
*******************************************************************************************************************************************
rep38 95.96 890 / 903 NODE_13_length_47457_cov_73.563129 10400..11289 repA(LBPp1) CP005943
===========================================================================================================================================
****************************************************************************************
Rep_trans
****************************************************************************************************************
Plasmid Identity Query / Template length Contig Position in contig Note Accession number
****************************************************************************************************************
- - - No hit found - - -
================================================================================================================
****************************************************************************************
Rep2
****************************************************************************************************************
Plasmid Identity Query / Template length Contig Position in contig Note Accession number
****************************************************************************************************************
- - - No hit found - - -
================================================================================================================
****************************************************************************************
RepL
****************************************************************************************************************
Plasmid Identity Query / Template length Contig Position in contig Note Accession number
****************************************************************************************************************
- - - No hit found - - -
================================================================================================================
Extended Output:
# rep28_CP005948
template:	ATGGGAAATGAAATTATTAAATATGATCCAGAGTTAAATACCATTCCACTTCGAAAATTT
	||||||||||||||||||||||||||||||||||||||||||||||||||||||||||||
query:	ATGGGAAATGAAATTATTAAATATGATCCAGAGTTAAATACCATTCCACTTCGAAAATTT
template:	ACTCCAGTTGAAATGAATTTATTTTTTTCGATTATTTCTCGTATGCGTGATAAGAGTGAT
	||||||||||||||||||||||||||||||||||||||||||||||||||||||||||||
query:	ACTCCAGTTGAAATGAATTTATTTTTTTCGATTATTTCTCGTATGCGTGATAAGAGTGAT
template:	CAGACCATTCGTTTTACTTTTGATCAATTAAAAGAGCTAAGTGCTTATAAACCTACTGCA
	||||||||||||||||||||||||||||||||||||||||||||||||||||||||||||
query:	CAGACCATTCGTTTTACTTTTGATCAATTAAAAGAGCTAAGTGCTTATAAACCTACTGCA
template:	AATAACCGTTTTGAAGATGACATTCAGAGAACTTATGAAAAAATGATGGGATTACATTTT
	||||||||||||||||||||||||||||||||||||||||||||||||||||||||||||
query:	AATAACCGTTTTGAAGATGACATTCAGAGAACTTATGAAAAAATGATGGGATTACATTTT
template:	GGTAGACGAAGTAAAAGTGGATTAACTCGAGAGTTTTTTGTTTTGTTTACAGAATTTAAA
	||||||||||||||||||||||||||||||||||||||||||||||||||||||||||||
query:	GGTAGACGAAGTAAAAGTGGATTAACTCGAGAGTTTTTTGTTTTGTTTACAGAATTTAAA
template:	ATTGATGGAGATGCAGAAGAACCTTATGTAGACGTAAAAGTTTATGAACGTGCTTTACCC
	||||||||||||||||||||||||||||||||||||||||||||||||||||||||||||
query:	ATTGATGGAGATGCAGAAGAACCTTATGTAGACGTAAAAGTTTATGAACGTGCTTTACCC
template:	CTTTTAAACAAGCTTGAAAGTTGGGTTCGTTATGCGTTGGCAGAGTTTAGAGATTTAAAA
	||||||||||||||||||||||||||||||||||||||||||||||||||||||||||||
query:	CTTTTAAACAAGCTTGAAAGTTGGGTTCGTTATGCGTTGGCAGAGTTTAGAGATTTAAAA
template:	AGTAGTTACGCAAAAACAATGTTTCGGTTACTAAAACAGTTCAGAACCACTGGATATGCT
	||||||||||||||||||||||||||||||||||||||||||||||||||||||||||||
query:	AGTAGTTACGCAAAAACAATGTTTCGGTTACTAAAACAGTTCAGAACCACTGGATATGCT
template:	TATTTTTCTAAAGAAGACTTTTTTGAATTACTAGATATGCCCAAAAGTTACTGGAATAGT
	||||||||||||||||||||||||||||||||||||||||||||||||||||||||||||
query:	TATTTTTCTAAAGAAGACTTTTTTGAATTACTAGATATGCCCAAAAGTTACTGGAATAGT
template:	CCCTCTAACGTCGATAAATTTGTTATAAAACCCATTAAAGAAGAATTAACTCCTTTGTTT
	||||||||||||||||||||||||||||||||||||||||||||||||||||||||||||
query:	CCCTCTAACGTCGATAAATTTGTTATAAAACCCATTAAAGAAGAATTAACTCCTTTGTTT
template:	AGAGGATTAACGGTTAGAAAAAAATATGGTAAAGGGCGTGGGAAACCAGTTATTGGCTAT
	||||||||||||||||||||||||||||||||||||||||||||||||||||||||||||
query:	AGAGGATTAACGGTTAGAAAAAAATATGGTAAAGGGCGTGGGAAACCAGTTATTGGCTAT
template:	TCGTTTACCTGGAAACCAGAAAAGAAAGATGCCAATGATTTCTCACAAGGCCAATTACAA
	||||||||||||||||||||||||||||||||||||||||||||||||||||||||||||
query:	TCGTTTACCTGGAAACCAGAAAAGAAAGATGCCAATGATTTCTCACAAGGCCAATTACAA
template:	GATGAGCGTCAAAAGCTTTTTAATATTCAGCATAATGGTGAATTAACAGAGCAGGAAAAA
	||||||||||||||||||||||||||||||||||||||||||||||||||||||||||||
query:	GATGAGCGTCAAAAGCTTTTTAATATTCAGCATAATGGTGAATTAACAGAGCAGGAAAAA
template:	TGGCGCGCCATTGACAAGGTTAAGGGGTTAACTTTAGGCTCTACTGAGAAACAAGCATTG
	||||||||||||||||||||||||||||||||||||||||||||||||||||||||||||
query:	TGGCGCGCCATTGACAAGGTTAAGGGGTTAACTTTAGGCTCTACTGAGAAACAAGCATTG
template:	GCTGATAAACAGGCCGAGCACGATAAAAAAATAAGAGATCAAGCAAGACAAGAAGCACTT
	||||||||||||||||||||||||||||||||||||||||||||||||||||||||||||
query:	GCTGATAAACAGGCCGAGCACGATAAAAAAATAAGAGATCAAGCAAGACAAGAAGCACTT
template:	GCTGAACTCCGAAAGGGGTTTGGAAATCATGCCTAA
	||||||||||||||||||||||||||||||||||||
query:	GCTGAACTCCGAAAGGGGTTTGGAAATCATGCCTAA
# repUS64_JN601038
template:	ATGTCAGAAATTTTTGAAGATAAAACTGAAAATGGCAAAGTTAGACCTTGGCGAGAACGG
	||||||||||||||||||||||||||||||||||||||||||||||||||||||||||||
query:	ATGTCAGAAATTTTTGAAGATAAAACTGAAAATGGCAAAGTTAGACCTTGGCGAGAACGG
template:	AAGATTGAAAATGTTCGTTATGCCGAATATTTGGCAATCTTAGAATTTAAACGGGCACAT
	|||||||||||||| || ||||||||||||||||||||||||||||||||||||||||||
query:	AAGATTGAAAATGTGCGCTATGCCGAATATTTGGCAATCTTAGAATTTAAACGGGCACAT
template:	GATGTACGGGGTTGTGGTGAAGTTTTGCGTTTTCGTAAGATTGGCGAGCACTTAAAACTT
	||||||||||||||||||||||||||||||||||||||||||||||||||||||||||||
query:	GATGTACGGGGTTGTGGTGAAGTTTTGCGTTTTCGTAAGATTGGCGAGCACTTAAAACTT
template:	TATCAAACGTGGTTTTGTCATAAACGATTATGTCCATTGTGTAATTGGAGAAAGAGCATG
	||||||||||||||||||||||||||||| |||||||||||||||||||||| |||||||
query:	TATCAAACGTGGTTTTGTCATAAACGATTGTGTCCATTGTGTAATTGGAGAAGGAGCATG
template:	AAAAATTCGAGCCAATTAAAACAAATTATTGCGGAAGCAGTTGCAAGAGAGCCTAAAGGA
	||||| |||||||| |||||||||||||||||||||||||||||||||||||||||||||
query:	AAAAACTCGAGCCAGTTAAAACAAATTATTGCGGAAGCAGTTGCAAGAGAGCCTAAAGGA
template:	CGGTTTTTGTTTTTAACTTTAACCGTTAAAAACGCTCATTCAGCAGAGGAGTTAAAAGTG
	||||||||||||||||||||||||||||||||||||||||||||||||||||||||||||
query:	CGGTTTTTGTTTTTAACTTTAACCGTTAAAAACGCTCATTCAGCAGAGGAGTTAAAAGTG
template:	TCTTTAAGAGCTTTGACTAAAGCCTTTAATAAGCTAACTCGTTATAAAAAAGTGACTAAA
	||||||||||||||||||||||||||||||||||||||||| ||||||||||||||||||
query:	TCTTTAAGAGCTTTGACTAAAGCCTTTAATAAGCTAACTCGCTATAAAAAAGTGACTAAA
template:	AATTTATTGGGTTATTTACGTTCAACGGAAATTACCGTTAATGAACAAGATGGGTCATAT
	|||||||||||||||||||||||||||||||||||||||||||||||||| |||||||||
query:	AATTTATTGGGTTATTTACGTTCAACGGAAATTACCGTTAATGAACAAGACGGGTCATAT
template:	AATCAGCATTTACATGTTTTGGTTTTTGTGAAAAGTAGTTATTTTAAGAATTCAAATAAT
	||||| || || ||||| ||| | ||||| ||| ||||||||||||||||||||||||
query:	AATCAACACTTGCATGTGTTGCTGTTTGTAAAATCAAGTTATTTTAAGAATTCAAATAAT
template:	TATTTAGCACAAGCAGAATGGGCAAAATTATGGCAAAGAGCTTTAAAAGTTGATTATGAG
	||||||||||||||||||||||||||||||||||||| ||| || |||||||||||||||
query:	TATTTAGCACAAGCAGAATGGGCAAAATTATGGCAAAAAGCCTTGAAAGTTGATTATGAG
template:	CCTGTGGTGCATGTGCAGGCTGTTAAAGCTAACAAACGCAAAGGAACTGACTCTTTGCAA
	|||||||||||||||||||||||||||||||||||||| |||||||||||||||||||||
query:	CCTGTGGTGCATGTGCAGGCTGTTAAAGCTAACAAACGTAAAGGAACTGACTCTTTGCAA
template:	GCTAGTGCCGAAGAAACGGCGAAATACGAGGTAAAATCAGCTGATTATATGACGGCTGAT
	||||||||||||||||||||||||||||||||||||||||||||||||||||||||||||
query:	GCTAGTGCCGAAGAAACGGCGAAATACGAGGTAAAATCAGCTGATTATATGACGGCTGAT
template:	GATGAGCGTAATTTGGTGGTGATTAAAAATTTGGAGTATGCCTTAGCTGGAACACGACAA
	||||||||||||||||||||||||||||||||||||||||||||||||||||||||||||
query:	GATGAGCGTAATTTGGTGGTGATTAAAAATTTGGAGTATGCCTTAGCTGGAACACGACAA
template:	ATCAGCTATGGTGGATTATTAAAGCAAATTAAGCAAGATTTGAAACTTGAAGATGTTGAA
	|||||||||||||||||||||||||||||||||||||||||||||||||||||||||||
query:	ATCAGCTATGGTGGATTATTAAAGCAAATTAAGCAAGATTTGAAACTTGAAGATGTTGAG
template:	AATGGTGATTTAGTTCATGTTGGCGATGAAGATTACACCAAAGAGCAAATGGAAGCTGCG
	||||||||||||||||||||||||||||||||||||||||||||||||||||||||||||
query:	AATGGTGATTTAGTTCATGTTGGCGATGAAGATTACACCAAAGAGCAAATGGAAGCTGCG
template:	GAAGAAGTTGTCGCAAAATGGGATTTTAATAAACAAAATTATTTTATTTGGTAA
	||||||||||||||||||||||||||||||||||||||||||||||||||||||
query:	GAAGAAGTTGTCGCAAAATGGGATTTTAATAAACAAAATTATTTTATTTGGTAA
# rep38_CP005943
template:	ATGTATGGCGAGCAATATAAACATTTAAGCAGTGATGCTAAATTGGCTTATATGGTACTG
	||||||||||||||||||||||||||||||||||||||||||||||||||||||||||||
query:	ATGTATGGCGAGCAATATAAACATTTAAGCAGTGATGCTAAATTGGCTTATATGGTACTG
template:	AAAGACCGGCTAGAGTATTCTTTGCGTAATCATTGGGTTGATGAAGATAATCATGTTTAC
	|||||||||||||||||||||||| |||||||||||||||||||||||||||||||||||
query:	AAAGACCGGCTAGAGTATTCTTTGAGTAATCATTGGGTTGATGAAGATAATCATGTTTAC
template:	TTTATTTTTACCGTTCAAGAACTACAAGACTTATTTAACTGCGCTACTGAAAAA------
	||||||||||||||||||||||||||||||||||||||||||||||||||||||
query:	TTTATTTTTACCGTTCAAGAACTACAAGACTTATTTAACTGCGCTACTGAAAAAGCCGTT
template:	GCCGTTAAAATAAAAAAAGAATTACAAACAGCCAATCTATTAAAACAAATTCAAATGGGA
	||||||||||||||||||||||||||||||||||||||||||||||||||||||||||||
query:	GCCGTTAAAATAAAAAAAGAATTACAAACAGCCAATCTATTAAAACAAATTCAAATGGGA
template:	TTTAATCCTAAAACGAAAAAGAATGAACCGAATCGTTTATACCTTTCCAAGCTCGATGTG
	||||||||||||||||||||||||||||||||||||||||||||||||||||||||||||
query:	TTTAATCCTAAAACGAAAAAGAATGAACCGAATCGTTTATACCTTTCCAAGCTCGATGTG
template:	AAGGCTACTGATGTCTATTTAAGGGGTGAATATGGACAAGAAACGCCGAAATCCCTTGCT
	| |||||||||||||||||||||||||||||||||||||||||||||||||||||||||
query:	CAAGCTACTGATGTCTATTTAAGGGGTGAATATGGACAAGAAACGCCGAAATCCCTTGCT
template:	ACGAGCGGAATTTCGAAAATCGAAAGCAATCTATATAAAGACTCTAAAAACATAGATACT
	||||| ||||||||||||||||||||||||||||||||||||||||||||||||||||||
query:	ACGAGTGGAATTTCGAAAATCGAAAGCAATCTATATAAAGACTCTAAAAACATAGATACT
template:	AATAGATACAATATAGATACTCAAAAGTTGGACTTTTCCACAGCCCATTTCTCACCAGCA
	||||||||||||||||||||||||||||||||||||||||||||||||||||||||||||
query:	AATAGATACAATATAGATACTCAAAAGTTGGACTTTTCCACAGCCCATTTCTCACCAGCA
template:	GAAATTCAAAA--------ACAAAACCAGGATCTCATAAATCATGCTAATGACTTCTTAA
	||||||||||| |||||||||||||||||||||||||||||||||||||||||
query:	GAAATTCAAAAACAAAACCACAAAACCAGGATCTCATAAATCATGCTAATGACTTCTTAA
template:	CTGATGAAGACAGTGGCTTACCGGTTTTCTTAGAATCCGAAGCTGTGCAACTACTTAGTT
	||||||||||||||||||||||||||||||||||| ||||||||||||||||||||||||
query:	CTGATGAAGACAGTGGCTTACCGGTTTTCTTAGAACCCGAAGCTGTGCAACTACTTAGTT
template:	TTTGGTGCCGTACCCCGCAACAGATGCGTCGCTTCATTGGCATTATCTTAAATGCTAAGT
	|||||||||||||||||||||| ||||| |||||||||||||||||||||||||||||||
query:	TTTGGTGCCGTACCCCGCAACAAATGCGGCGCTTCATTGGCATTATCTTAAATGCTAAGT
template:	ACCGAGTTGAAAAGGATCATCAAGTTATTGGGGTTCTAATCCCGCTTGACGACGAAGAAC
	|||||||||||||||||||||||| |||||||||||||||||| || ||||| |||||||
query:	ACCGAGTTGAAAAGGATCATCAAGATATTGGGGTTCTAATCCCACTGGACGATGAAGAAC
template:	TAAAACCTTTGATGACTAAAGCCTTGAGACGCTACTTTAACGCCCTAAGAAGCAATGAAA
	| |||||||||||||||||||||||||||||||||||||||| || ||||||||||| |
query:	TTAAACCTTTGATGACTAAAGCCTTGAGACGCTACTTTAACGTTCTTAGAAGCAATGAGA
template:	AGCACGTCAAGAACGTGGAAAACTACTTGTACGGCACCATGCAAAACCTATTTGGCGTTT
	| || |||||||||| |||||||||||||| ||||||||||||||||||||||||||||
query:	AACATATCAAGAACGTTGAAAACTACTTGTATGGCACCATGCAAAACCTATTTGGCGTTT
template:	GGTGGAATAAACAAGCGGCTAGAGAATATGCGGCCAAACACCCCGAAGAACAGAACACTG
	|||||||||||||||| |||||||||||||||||||||||||||||||||
query:	GGTGGAATAAACAAGCAGCTAGAGAATATGCGGCCAAACACCCCGAAGAAGAAAAGTCGG
template:	ACAATGAGCGTTCTTGA
query:	CCGACAACGATAACAGT
