# Supplementary material for: Depiction of the In Vitro and Genomic Basis of Resistance to Hop and High Hydrostatic Pressure of Lactiplantibacillus plantarum Isolated from Spoiled Beer
Source: Genes (Basel). 2023 Aug 28;14(9):1710. doi: 10.3390/genes14091710 (PMC10530735; doi:10.3390/genes14091710)
Supplement: Supplementary file 1 [file genes-14-01710-s001.zip › genes-2570216-supplementary/TableS2.xlsx]

## Sheet: Contig No1
Cluster No 1 (predicted by BAGEL4)
Blastp of core peptides with sequences derived from Lp. plantarum C11.
Plantaricin J
Query: mature plantaricin J Lp. plantarum KKP 3573 Query ID: lcl|Query_12283 Length: 25
>plnJ Lp. plantarum C11
Sequence ID: Query_12285 Length: 25
Range 1: 1 to 25
Score:85.0 bits(193), Expect:3e-29,
Method:,
Identities:25/25(100%), Positives:25/25(100%), Gaps:0/25(0%)
Query 1 GAWKNFWSSLRKGFYDGEAGRAIRR 25
GAWKNFWSSLRKGFYDGEAGRAIRR
Sbjct 1 GAWKNFWSSLRKGFYDGEAGRAIRR 25
Plantaricin K
Query: plantaricin K Lp. plantarum KKP 3573 Query ID: lcl|Query_65307 Length: 32
>plnK Lp. plantarum C11
Sequence ID: Query_65309 Length: 32
Range 1: 1 to 32
Score:63.5 bits(153), Expect:4e-22,
Method:Compositional matrix adjust.,
Identities:32/32(100%), Positives:32/32(100%), Gaps:0/32(0%)
Query 1 RRSRKNGIGYAIGYAFGAVERAVLGGSRDYNK 32
RRSRKNGIGYAIGYAFGAVERAVLGGSRDYNK
Sbjct 1 RRSRKNGIGYAIGYAFGAVERAVLGGSRDYNK 32

## Sheet: Contig No2
Cluster No 2 (predicted by BAGEL4)
Blastp of core peptides with sequences derived from Lp. plantarum C11.
Plantaricin E
Query: mature plantaricin E Lp. plantarum KKP 3573 Query ID: lcl|Query_64707 Length: 33
>plnE Lp. plantarum C11
Sequence ID: Query_64709 Length: 33
Range 1: 1 to 33
Score:65.1 bits(157), Expect:1e-22,
Method:Compositional matrix adjust.,
Identities:33/33(100%), Positives:33/33(100%), Gaps:0/33(0%)
Query 1 FNRGGYNFGKSVRHVVDAIGSVAGIRGILKSIR 33
FNRGGYNFGKSVRHVVDAIGSVAGIRGILKSIR
Sbjct 1 FNRGGYNFGKSVRHVVDAIGSVAGIRGILKSIR 33
Plantaricin F
Query: mature plantaricin E Lp. plantarum KKP 3573 Query ID: lcl|Query_24209 Length: 34
>plnF Lp. plantarum C11
Sequence ID: Query_24211 Length: 34
Range 1: 1 to 34
Score:70.5 bits(171), Expect:9e-25,
Method:Compositional matrix adjust.,
Identities:34/34(100%), Positives:34/34(100%), Gaps:0/34(0%)
Query 1 VFHAYSARGVRNNYKSAVGPADWVISAVRGFIHG 34
VFHAYSARGVRNNYKSAVGPADWVISAVRGFIHG
Sbjct 1 VFHAYSARGVRNNYKSAVGPADWVISAVRGFIHG 34
